# Supplementary material for: Review of Developments in Combating COVID-19 by Vaccines, Inhibitors, Radiations, and Nonthermal Plasma
Source: Curr Issues Mol Biol. 2022 Nov 15;44(11):5666–90. doi: 10.3390/cimb44110384 (PMC9689378; doi:10.3390/cimb44110384)
Supplement: Supplementary file 1 [file cimb-44-00384-s001.zip]

Archive with 1 entries (1 files):
- cimb-2010184-supplementary.pdf
